# Supplementary material for: Genotype-by-environment interactions for starch, mineral, and agronomic traits in pearl millet hybrids evaluated across five locations in West Africa
Source: Front Plant Sci. 2023 May 23;14:1171773. doi: 10.3389/fpls.2023.1171773 (PMC10242008; doi:10.3389/fpls.2023.1171773)
Supplement: Supplementary file 2 [file Table_1.xlsx]

## Sheet: Sheet1
Supplementary table S1 Details of the different 20 accessions which is part of pearl millet Inbred Germplasm Association Panel (PMiGAP) used in trails at five different locations.
Genotype	ID	Accession identifier	Sample Id	Alternate accession identifier	Biological status	Collecting source	Donor country	Country Source	Latitude	Longitude
ICMH177111	G1
ICMX207059	G2	IP12128	PMiGAP317	-	Landrace	Market or shop	Not applicable	Nigeria	12.87	11.04
ICMX207070	G3	IP17150	PMiGAP303	-	Landrace	Field	Not applicable	Zimbabwe	-	-
ICMX207076	G4	IP21020	PMiGAP173	-	Landrace	Farm store	Not applicable	Nigeria	11.5	11.25
ICMX207094	G5	IP8182	PMiGAP302	IP 406-B-1	Landrace	Institute, Experimental station, Research	Not applicable	ICRISAT	-	-
ICMX207136	G6	IP3757	PMiGAP041	-	Landrace	Treshing floor	Not applicable	India	21.03	70.53
ICMX207137	G7	IP4974	PMiGAP179	700111	Landrace	Institute, Experimental station, Research	Niger	Nigeria	-	-
ICMX207160	G8	IP10343	PMiGAP093	EC 134804	Breeding line	Institute, Experimental station, Research	Nigeria	Nigeria	-	-
ICMX207167	G9	IP13180	PMiGAP205	No. 2-1	Landrace	Institute, Experimental station, Research	Niger	Nigeria	-	-
ICMX207171	G10	IP15872	PMiGAP229	P 15	Improved cultivar	Institute, Experimental station, Research	Tanzania	Tanzania	-	-
ICMX207181	G11	IP19361	PMiGAP313	-	Breeding line	Field	Not applicable	Namibia	-	-
ICMX207183	G12	IP21169	PMiGAP210	P 1449-3	Improved cultivar	Institute, Experimental station, Research	Not applicable	ICRISAT	-	-
ICMX207184	G13	IP21206	PMiGAP144	D 332/1/2-2	Breeding line	Institute, Experimental station, Research	Not applicable	ICRISAT	-	-
ICMX207190	G14	IP4974	PMiGAP179	700111	Landrace	Institute, Experimental station, Research	Niger	Nigeria	-	-
ICMX207191	G15	IP5560	PMiGAP292	P 2857-1	Landrace	Institute, Experimental station, Research	France	Niger	13.63	4.01
ICMX207192	G16	IP5900	PMiGAP306	P 1505/Sl.228	Landrace	Institute, Experimental station, Research	France	Senegal	13.87	-14.63
ICMX207198	G17	IP7967	PMiGAP200	IP 6342-1; P 337-2	Breeding line	Institute, Experimental station, Research	Not applicable	ICRISAT	-	-
ICMX207199	G18	IP8166	PMiGAP258	GS 148	Landrace	Institute, Experimental station, Research	Not applicable	ICRISAT	-	-
ICMX207207	G19	IP9840	PMiGAP080	Acc 6	Landrace	Institute, Experimental station, Research	Sudan	Sudan	15.36	30.88
ICMX207211	G20	IP22445	PMiGAP231	ICMP 85410	Landrace	Institute, Experimental station, Research	Not applicable	ICRISAT	-	-
