# Supplementary material for: Genotype-by-environment interactions for starch, mineral, and agronomic traits in pearl millet hybrids evaluated across five locations in West Africa
Source: Front Plant Sci. 2023 May 23;14:1171773. doi: 10.3389/fpls.2023.1171773 (PMC10242008; doi:10.3389/fpls.2023.1171773)
Supplement: Supplementary file 3 [file Table_2.xlsx]

## Sheet: Sheet1
Supplementary table S2 Geographic coordinates and Climatic data of the experimental sites in Africa.
Locations	Geographic coordinates*			Soil*	Weather data during the crop season 2018†
	Latitude	Longitude	Altitude	Type of soil	Rainfull (mm)	Min temperature (°C)	Max temperature (°C)
Sadore (Niger)	13.228	2.28	235	Sandy	591	24.2	43.13
Senegal	14.6937	17.44	275	Sandy Loam	500	23.4	35.5
Bawku-Ghana	11.06	0.24	226	Sandy Loam	213	24	41
Kano-Nigeria	12	8.31	311	Sandy Loam	697	22.3	46.4
Konni	13.79°	5.25	270	Sandy	600	24	35
Min, minimum; Max, maximum temperatures; †Source: https://en.tutiempo.net/climate/africa.html
